# Supplementary material for: Associations Between Agency and Sexual and Reproductive Health Communication in Early Adolescence: A Cross-cultural, Cross-sectional Study
Source: J Adolesc Health. 2020 Sep;67(3):416–24. doi: 10.1016/j.jadohealth.2020.02.026 (PMC7456790; doi:10.1016/j.jadohealth.2020.02.026)
Supplement: Appendix Table 1 [file mmc1.xlsx]

## Sheet: Table A1 
Appendix Table 1. Comparison of Included and Excluded Cases in Shanghai			Included	Excluded	p-value
			(n=1,424)	(n=336)
Individual	Age	(mean + SD)	12.49 + 0.97	12.33 + 0.92	**
			col %
	Sex	Boy	49.7	58.9	**
		Girl	50.4	41.1
	At age expected school grade or higher		83.4	72	***
	Pubertal Onset		86.3	81.6
Family	Parental Structure	No parents or one parent only	16.3	16.4
		Both parents	83.7	83.6
	Close to caregiver		46.9	55
	High caregiver monitoring		84.1	77	**
	Caregiver migrated		52.1	51.3
Peer	See friends at least once a week		59.5	57.7
Neighborhood	High neighborhood cohesion		56.9	59.2
	Feels safe in neighborhood		96.8	93	**
* - p<0.05 ** - p<0.01 *** p<0.001
