# Supplementary material for: Associations Between Agency and Sexual and Reproductive Health Communication in Early Adolescence: A Cross-cultural, Cross-sectional Study
Source: J Adolesc Health. 2020 Sep;67(3):416–24. doi: 10.1016/j.jadohealth.2020.02.026 (PMC7456790; doi:10.1016/j.jadohealth.2020.02.026)
Supplement: Appendix Table 2 [file mmc2.xlsx]

## Sheet: Table A2 
Appendix Table 2. Agency Voice and Decision Scale Items and Internal Reliability		Ordinal Cronbach's Apha
Questions	Response Options	Kinshasa	Cuenca	Shanghai
Voice Score: How often are the following statements true for you?	Often Sometimes Rarely Never Refuse Don't Know
My parents or guardians ask for my opinion on things		0.74	0.67	0.83
My parents or guardians listen when I share my opinion
My friends ask my advice when they have a problem
If I see something wrong in school or the neighborhood I feel I can tell someone and they will listen
I can speak up in class when I have a comment or question
I can speak up when I see someone else being hurt
I can ask adults for help when I need it
Decision Score : How often are you able to make the following decisions on your own, without an adult?
What clothes to wear when you are not in school/working		0.66	0.55	0.75
What to do in your free time
What to eat when you are not at home
Who you can have as friends
