# Supplementary material for: Associations Between Agency and Sexual and Reproductive Health Communication in Early Adolescence: A Cross-cultural, Cross-sectional Study
Source: J Adolesc Health. 2020 Sep;67(3):416–24. doi: 10.1016/j.jadohealth.2020.02.026 (PMC7456790; doi:10.1016/j.jadohealth.2020.02.026)
Supplement: Appendix Table 3 [file mmc3.xlsx]

## Sheet: Table A3
Appendix Table 3. Distribution of Ecological Factors, by Site
Kinshasa										Cuenca									Shanghai
	Sexual Relationships n=1,355			Pregnancy n=1,352			Contraception n=1,294			Sexual Relationships n=689			Pregnancy n=689			Contraception n=670			Sexual Relationships n=1,322			Pregnancy n=1,344			Contraception n=1,350
	No	Yes	p	No	Yes	p	No	Yes	p	No	Yes	p	No	Yes	p	No	Yes	p	No	Yes	p	No	Yes	p	No	Yes	p
	% (n)			% (n)			% (n)			% (n)			% (n)			% (n)			% (n)			% (n)			% (n)
Age (mean + SD)	11.9 + 1.4	13.0 + 1.2	***	11.9 + 1.4	12.9 + 1.2	***	11.9 + 1.4	12.9 + 1.2	***	11.6 + 1.3	12.3 + 1.3	***	11.5 + 1.3	12.3 + 1.3	***	11.5 + 1.3	12.5 + 1.2	***	12.5 + 1.0	12.7 + 0.9	***	12.4 + 1.0	12.7 + 0.9	***	12.4 + 1.0	12.7 + 0.9	***
Sex
Boy	49.4% (608)	56.9% (70)		51.1% (622)	39.3% (53)	**	51.2% (604)	41.2% (47)	*	53.7% (208)	45.7% (138)	*	56.8% (163)	46.3% (186)	**	51.7% (211)	48.5% (127)		48.6% (459)	53.7% (203)		49.5% (433)	47.7% (224)		48.9% (487)	49.7% (176)
Girl	50.6% (624)	43.1% (53)		48.9% (595)	60.7% (82)		48.8% (576)	58.8% (67)		46.3% (179)	54.3% (164)		43.2% (124)	53.7% (216)		48.3% (197)	51.5% (135)		51.4% (485)	46.3% (175)		50.5% (441)	52.3% (246)		51.1% (509)	50.3% (178)
Education
Lower than age expected grade	41.8% (515)	43.9% (54)		42.5% (517)	39.3% (53)		42.6% (503)	28.9% (33)	**	0.3% (1)	0.3% (1)	a	0.3% (1)	0.2% (1)	a	0.2% (1)	0.4% (1)	a	17.1% (161)	14.3% (54)		18.1% (158)	13.8% (65)	*	16.8% (167)	14.1% (50)
Age expected grade or higher	58.2% (717)	56.1% (69)		57.5% (700)	60.7% (82)		57.4% (677)	71.1% (81)		99.7% (386)	99.7% (301)		99.7% (286)	99.8% (401)		99.8% (407)	99.6% (261)		82.9% (783)	85.7% (324)		81.9% (716)	86.2% (405)		83.2% (829)	85.9% (304)
Puberty
Pre-pubertal	51.2% (631)	21.1% (26)	***	52.3% (637)	14.8% (20)	***	50.6% (597)	20.2% (23)	***	31.8% (123)	10.3% (31)	***	37.3% (107)	11.9% (48)	***	29.9% (122)	10.3% (27)	***	13.0% (123)	9.0% (34)	*	13% (114)	9.4% (44)	*	12.8% (127)	8.5% (30)	*
Pubertal	48.8% (601)	78.9% (97)		47.7% (580)	85.2% (115)		49.4% (583)	79.8% (91)		68.2% (264)	89.7% (271)		62.7% (180)	88.1% (354)		70.1% (286)	89.7% (235)		87.0% (821)	91.0% (344)		87% (760)	90.6% (426)		87.2% (869)	91.5% (324)
Parental Structure
No parents	42.5% (524)	48.8% (60)		42.2% (513)	52.6% (71)	*	42.5% (502)	43.0% (49)		35.9% (139)	30.5% (92)		36.9% (106)	31.3% (126)		34.3% (140)	32.4% (85)		15.4% (145)	18.8% (71)		15.4% (135)	17.4% (82)		16.3% (162)	16.4% (58)
Both parents	57.5% (708)	51.2% (63)		57.8% (704)	47.4% (64)		57.5% (678)	57.0% (65)		64.1% (248)	69.5% (210)		63.1% (181)	68.7% (276)		65.7% (268)	67.6% (177)		84.6% (799)	81.2% (307)		84.6% (739)	82.6% (388)		83.7% (834)	83.6% (296)
Caregiver Migration
No/no caregiver	58% (714)	59.3% (73)		57.4% (699)	63.0% (85)		58.1% (685)	57.9% (66)		74.4% (288)	82.5% (249)	*	74.2% (213)	80.1% (322)		75% (306)	81.7% (214)	*	44.2% (417)	46.3% (175)		45.8% (400)	44.0% (207)		44.8% (446)	45.2% (160)
Parent migrated	42% (518)	40.7% (50)		42.6% (518)	37.0% (50)		41.9% (495)	42.1% (48)		25.6% (99)	17.5% (53)		25.8% (74)	19.9% (80)		25% (102)	18.3% (48)		55.8% (527)	53.7% (203)		54.2% (474)	56.0% (263)		55.2% (550)	54.8% (194)
Close to Caregiver
No/no caregiver	36.7% (452)	40.7% (50)		35.4% (431)	51.1% (69)	***	36.2% (427)	42.1% (48)		24.8% (96)	20.5% (62)		23.7% (68)	22.9% (92)		22.1% (90)	24.4% (64)		39.2% (370)	54% (204)	***	40.4% (353)	49.1% (231)	**	40.9% (407)	52.3% (185)	***
Yes	63.3% (780)	59.3% (73)		64.6% (786)	48.9% (66)		63.8% (753)	57.9% (66)		75.2% (291)	79.5% (240)		76.3% (219)	77.1% (310)		77.9% (318)	75.6% (198)		60.8% (574)	46% (174)		59.6% (521)	50.9% (239)		59.1% (589)	47.7% (169)
Caregiver Monitoring
Low/no caregiver	58.8% (725)	65.0% (80)		59.5% (724)	60.0% (81)		59.7% (705)	51.8% (59)		28.4% (110)	18.9% (57)	**	28.6% (82)	21.1% (85)	*	24.8% (101)	24.0% (63)		14.6% (138)	19.8% (75)	*	15.9% (139)	16.4% (77)		15.2% (151)	18.1% (64)
High	41.2% (507)	35.0% (43)		40.5% (493)	40.0% (54)		40.3% (475)	48.2% (55)		71.6% (277)	81.1% (245)		71.4% (205)	78.9% (317)		75.2% (307)	76.0% (199)		85.4% (806)	80.2% (303)		84.1% (735)	83.6% (393)		84.8% (845)	81.9% (290)
Time Spent with Close Friends
No close friends or no time	6.2% (77)	4.9% (6)		6.0% (73)	6.7% (9)		6.1% (72)	4.4% (5)		41.8% (161)	36.1% (109)		43.2% (124)	36.3% (146)		41.4% (169)	34.7% (91)		42.2% (398)	35.4% (134)	*	43% (375)	35.5% (167)	*	43.1% (428)	34.3% (120)	**
See friends at least once a week	93.8% (1155)	95.1% (117)		94.0% (1,144)	93.3% (126)		93.9% (1108)	95.6% (109)		58.2% (224)	63.9% (193)		56.8% (163)	63.7% (255)		58.6% (239)	65.3% (171)		57.8% (546)	64.6% (244)		57% (499)	64.5% (303)		56.9% (565)	65.7% (230)
Neighborhood Cohesion
Low neighborhood cohesion	73.9% (911)	74.0% (91)		74.1% (902)	73.3% (99)		73.9% (872)	78.1% (89)		59.9% (232)	58.3% (176)		59.9% (172)	58.5% (235)		61.3% (250)	56.1% (147)		40.8% (385)	50.5% (191)	**	40.8% (357)	47.2% (222)	*	41.3% (411)	47.2% (167)
High neighborhood cohesion	26.1% (321)	26.0% (32)		25.9% (315)	26.7% (36)		26.1% (308)	21.9% (25)		40.1% (155)	41.7% (126)		40.1% (115)	41.5% (167)		38.7% (158)	43.9% (115)		59.2% (559)	49.5% (187)		59.2% (517)	52.8% (248)		58.7% (585)	52.8% (187)
Neighborhood Safety
Does not feel safe in neighborhood	20.0% (246)	27.6% (34)	*	20.5% (249)	20.70% (28)		20.5% (242)	20.2% (23)		17.1% (66)	18.5% (56)		18.5% (53)	17.2% (69)		18.1% (74)	17.2% (45)		2.4% (23)	5.0% (19)	*	2.2% (19)	4.9% (23)	**	2.2% (22)	6.5% (23)	***
Feel safe in neighborhood	80.0% (986)	72.4% (89)		79.5% (968)	79.3% (107)		79.5% (938)	79.8% (91)		82.9% (321)	81.5% (246)		81.5% (234)	82.8% (333)		81.9% (334)	82.8% (217)		97.6% (921)	95.0% (359)		97.8% (855)	95.1% (447)		97.8% (974)	93.5% (331)
a - Fisher's exact test
* p<0.05 **p<0.01 ***<0.001
