# Supplementary material for: Associations Between Agency and Sexual and Reproductive Health Communication in Early Adolescence: A Cross-cultural, Cross-sectional Study
Source: J Adolesc Health. 2020 Sep;67(3):416–24. doi: 10.1016/j.jadohealth.2020.02.026 (PMC7456790; doi:10.1016/j.jadohealth.2020.02.026)
Supplement: Appendix Table 4 [file mmc4.xlsx]

## Sheet: Covariates - Distribution
Kinshasa	Sexual Relationships n=1,355			Pregnancy n=1,352			Contraception n=1,294
	No	Yes	p	No	Yes	p	No	Yes	p
	% (n)			% (n)			% (n)
Age (mean + SD)	11.9 + 1.4	13.0 + 1.2	***	11.9 + 1.4	12.9 + 1.2	***	11.9 + 1.4	12.9 + 1.2	***
Sex
Boy	49.4% (608)	56.9% (70)	Pearson chi2(1) = 2.5566 Pr = 0.110	51.1% (622)	39.3% (53)	Pearson chi2(1) = 6.8257 Pr = 0.009	51.2% (604)	41.2% (47)	Pearson chi2(1) = 4.1239 Pr = 0.042
Girl	50.6% (624)	43.1% (53)		48.9% (595)	60.7% (82)		48.8% (576)	58.8% (67)
Education
Lower than age expected grade	41.8% (515)	43.9% (54)	Pearson chi2(1) = 0.2026 Pr = 0.653	42.5% (517)	39.3% (53)	Pearson chi2(1) = 0.5174 Pr = 0.472	42.6% (503)	28.9% (33)	Pearson chi2(1) = 8.0176 Pr = 0.005
Age expected grade or higher	58.2% (717)	56.1% (69)		57.5% (700)	60.7% (82)		57.4% (677)	71.1% (81)
Puberty
Pre-pubertal	51.2% (631)	21.1% (26)	Pearson chi2(1) = 40.5108 Pr = 0.000	52.3% (637)	14.8% (20)	Pearson chi2(1) = 68.5076 Pr = 0.000	50.6% (597)	20.2% (23)	Pearson chi2(1) = 38.5411 Pr = 0.000
Pubertal	48.8% (601)	78.9% (97)		47.7% (580)	85.2% (115)		49.4% (583)	79.8% (91)
Parental Structure
No parents	42.5% (524)	48.8% (60)	Pearson chi2(1) = 1.7802 Pr = 0.182	42.2% (513)	52.6% (71)	Pearson chi2(1) = 5.3977 Pr = 0.020	42.5% (502)	43% (49)	Pearson chi2(1) = 0.0082 Pr = 0.928
Both parents	57.5% (708)	51.2% (63)		57.8% (704)	47.4% (64)		57.5% (678)	57% (65)
Parent Migration
No migration	58% (714)	59.3% (73)	Pearson chi2(1) = 0.0894 Pr = 0.765	57.4% (699)	63% (85)	Pearson chi2(1) = 1.5236 Pr = 0.217	58.1% (685)	57.9% (66)	Pearson chi2(1) = 0.0010 Pr = 0.974
Parent migrated	42% (518)	40.7% (50)		42.6% (518)	37% (50)		41.9% (495)	42.1% (48)
Closeness with Parent
No/no caregiver	36.7% (452)	40.7% (50)	Pearson chi2(1) = 0.7528 Pr = 0.386	35.4% (431)	51.1% (69)	Pearson chi2(1) = 12.8463 Pr = 0.000	36.2% (427)	42.1% (48)	Pearson chi2(1) = 1.5675 Pr = 0.211
Yes	63.3% (780)	59.3% (73)		64.6% (786)	48.9% (66)		63.8% (753)	57.9% (66)
Parental Awareness
No/no caregiver	58.8% (725)	35% (43)	Pearson chi2(1) = 1.7788 Pr = 0.182	59.5% (724)	40% (54)	Pearson chi2(1) = 0.0131 Pr = 0.909	59.7% (705)	48.2% (55)	Pearson chi2(1) = 2.7453 Pr = 0.098
Yes	41.2% (507)	35% (43)		40.5% (493)	40% (54)		40.3% (475)	48.2% (55)
Time Spent Per Week with Close Friends
No close friends or no time	6.2% (77)	4.9% (6)	Pearson chi2(1) = 0.3661 Pr = 0.545	6% (73)	6.7% (9)	Pearson chi2(1) = 0.0953 Pr = 0.758	6.1% (72)	4.4% (5)	Pearson chi2(1) = 0.5468 Pr = 0.460
See friends at least once a week	93.8% (1155)	95.1% (117)		94% (1144)	93.3% (126)		93.9% (1108)	95.6% (109)
Neighborhood Cohesion
Low neighborhood cohesion	73.9% (911)	100% (123)	Pearson chi2(1) = 0.0001 Pr = 0.993	74.1% (902)	100% (135)	Pearson chi2(1) = 0.0388 Pr = 0.844	73.9% (872)	100% (114)	Pearson chi2(1) = 0.9467 Pr = 0.331
High neighborhood cohesion	26.1% (321)	26% (32)		25.9% (315)	26.7% (36)		26.1% (308)	21.9% (25)
Neighborhood Safety
Does not feel safe in neighborhood	20% (246)	100% (123)	Pearson chi2(1) = 4.0181 Pr = 0.045	20.5% (249)	100% (135)	Pearson chi2(1) = 0.0059 Pr = 0.939	20.5% (242)	100% (114)	Pearson chi2(1) = 0.0071 Pr = 0.933
Feel safe in neighborhood	80% (986)	72.4% (89)		79.5% (968)	79.3% (107)		79.5% (938)	79.8% (91)
Cuenca	Sexual Relationships n=689			Pregnancy n=689			Contraception n=670
	No	Yes	p	No	Yes	p	No	Yes	p
	% (n)			% (n)			% (n)
Age (mean + SD)	11.6 + 1.3	12.3 + 1.3	***	11.5 + 1.3	12.3 + 1.3	***	11.5 + 1.3	12.5 + 1.2	***
Sex
Boy	53.7% (208)	45.7% (138)	Pearson chi2(1) = 4.3986 Pr = 0.036	56.8% (163)	46.3% (186)	Pearson chi2(1) = 7.4222 Pr = 0.006	51.7% (211)	48.5% (127)	Pearson chi2(1) = 0.6710 Pr = 0.413
Girl	46.3% (179)	54.3% (164)		43.2% (124)	53.7% (216)		48.3% (197)	51.5% (135)
Education
Lower than age expected grade	0.3% (1)	0.3% (1)	Pearson chi2(1) = 0.0310 Pr = 0.860	0.3% (1)	0.2% (1)	Pearson chi2(1) = 0.0575 Pr = 0.811	0.2% (1)	0.4% (1)	Pearson chi2(1) = 0.1000 Pr = 0.752
Age expected grade or higher	99.7% (386)	99.7% (301)		99.7% (286)	99.8% (401)		99.8% (407)	99.6% (261)
Puberty
Pre-pubertal	31.8% (123)	10.3% (31)	Pearson chi2(1) = 45.2552 Pr = 0.000	37.3% (107)	11.9% (48)	Pearson chi2(1) = 61.6785 Pr = 0.000	29.9% (122)	10.3% (27)	Pearson chi2(1) = 35.4303 Pr = 0.000
Pubertal	68.2% (264)	89.7% (271)		62.7% (180)	88.1% (354)		70.1% (286)	89.7% (235)
Parental Structure
No parents	35.9% (139)	30.5% (92)	Pearson chi2(1) = 2.2639 Pr = 0.132	36.9% (106)	31.3% (126)	Pearson chi2(1) = 2.3433 Pr = 0.126	34.3% (140)	32.4% (85)	Pearson chi2(1) = 0.2504 Pr = 0.617
Both parents	64.1% (248)	69.5% (210)		63.1% (181)	68.7% (276)		65.7% (268)	67.6% (177)
Parent Migration
No migration	74.4% (288)	82.5% (249)	Pearson chi2(1) = 6.3641 Pr = 0.012	74.2% (213)	80.1% (322)	Pearson chi2(1) = 3.3398 Pr = 0.068	75% (306)	81.7% (214)	Pearson chi2(1) = 4.0965 Pr = 0.043
Parent migrated	25.6% (66)	17.5% (53)		25.8% (53)	19.9% (80)		25% (74)	18.3% (48)
Closeness with Parent
No/no caregiver	24.8% (96)	20.5% (62)	Pearson chi2(1) = 1.7553 Pr = 0.185	23.7% (68)	22.9% (92)	Pearson chi2(1) = 0.0613 Pr = 0.804	22.1% (90)	24.4% (64)	Pearson chi2(1) = 0.5057 Pr = 0.477
Yes	75.2% (291)	79.5% (240)		76.3% (219)	77.1% (310)		77.9% (318)	75.6% (198)
Parental Awareness
No/no caregiver	28.4% (110)	81.1% (245)	Pearson chi2(1) = 8.4240 Pr = 0.004	28.6% (82)	78.9% (317)	Pearson chi2(1) = 5.0302 Pr = 0.025	24.8% (101)	76% (199)	Pearson chi2(1) = 0.0434 Pr = 0.835
Yes	71.6% (277)	81.1% (245)		71.4% (205)	78.9% (317)		75.2% (307)	76% (199)
Time Spent Per Week with Close Friends
No close friends or no time	41.8% (161)	36.1% (109)	Pearson chi2(1) = 2.3257 Pr = 0.127	43.4% (124)	36.4% (146)	Pearson chi2(1) = 3.3779 Pr = 0.066	41.5% (169)	34.9% (91)	Pearson chi2(1) = 2.9648 Pr = 0.085
See friends at least once a week	58.2% (224)	63.9% (193)		56.6% (162)	63.6% (255)		58.5% (238)	65.1% (170)
Neighborhood Cohesion
Low neighborhood cohesion	59.9% (232)	100% (302)	Pearson chi2(1) = 0.1959 Pr = 0.658	59.9% (172)	100% (402)	Pearson chi2(1) = 0.1502 Pr = 0.698	61.3% (250)	100% (262)	Pearson chi2(1) = 1.7647 Pr = 0.184
High neighborhood cohesion	40.1% (155)	41.7% (126)		40.1% (115)	41.5% (167)		38.7% (158)	43.9% (115)
Neighborhood Safety
Does not feel safe in neighborhood	17.1% (66)	100% (302)	Pearson chi2(1) = 0.2580 Pr = 0.611	18.5% (53)	100% (402)	Pearson chi2(1) = 0.1950 Pr = 0.659	18.1% (74)	100% (262)	Pearson chi2(1) = 0.1010 Pr = 0.751
Feel safe in neighborhood	82.9% (321)	81.5% (246)		81.5% (234)	82.8% (333)		81.9% (334)	82.8% (217)
Shanghai	Sexual Relationships n=1,322			Pregnancy n=1,344			Contraception n=1,350
	No	Yes	p	No	Yes	p	No	Yes	p
	% (n)			% (n)			% (n)
Age (mean + SD)	12.5 + 1.0	12.7 + 0.9	***	12.4 + 1.0	12.7 + 0.9	***	12.4 + 1.0	12.7 + 0.9	***
Sex
Boy	48.6% (459)	53.7% (203)	Pearson chi2(1) = 2.7872 Pr = 0.095	49.5% (433)	47.7% (224)	Pearson chi2(1) = 0.4336 Pr = 0.510	48.9% (487)	49.7% (176)	Pearson chi2(1) = 0.0706 Pr = 0.790
Girl	51.4% (485)	46.3% (175)		50.5% (441)	52.3% (246)		51.1% (509)	50.3% (178)
Education
Lower than age expected grade	17.1% (161)	14.3% (54)	Pearson chi2(1) = 1.5201 Pr = 0.218	18.1% (158)	13.8% (65)	Pearson chi2(1) = 3.9854 Pr = 0.046	16.8% (167)	14.1% (50)	Pearson chi2(1) = 1.3522 Pr = 0.245
Age expected grade or higher	82.9% (783)	85.7% (324)		81.9% (716)	86.2% (405)		83.2% (829)	85.9% (304)
Puberty
Pre-pubertal	13% (123)	9% (34)	Pearson chi2(1) = 4.1990 Pr = 0.040	13% (114)	9.4% (44)	Pearson chi2(1) = 3.9938 Pr = 0.046	12.8% (127)	8.5% (30)	Pearson chi2(1) = 4.6475 Pr = 0.031
Pubertal	87% (821)	91% (344)		87% (760)	90.6% (426)		87.2% (869)	91.5% (324)
Parental Structure
No parents	15.4% (145)	18.8% (71)	Pearson chi2(1) = 2.3135 Pr = 0.128	15.4% (135)	17.4% (82)	Pearson chi2(1) = 0.9035 Pr = 0.342	16.3% (162)	16.4% (58)	Pearson chi2(1) = 0.0027 Pr = 0.958
Both parents	84.6% (799)	81.2% (307)		84.6% (739)	82.6% (388)		83.7% (834)	83.6% (296)
Parent Migration
No migration	44.2% (417)	46.3% (175)	Pearson chi2(1) = 0.4918 Pr = 0.483	45.8% (400)	44% (207)	Pearson chi2(1) = 0.3668 Pr = 0.545	44.8% (446)	45.2% (160)	Pearson chi2(1) = 0.0185 Pr = 0.892
Parent migrated	55.8% ()	53.7% (203)		54.2% ()	56% (263)		55.2% ()	54.8% (194)
Closeness with Parent
No/no caregiver	39.2% (370)	54% (204)	Pearson chi2(1) = 23.9794 Pr = 0.000	40.4% (353)	49.1% (231)	Pearson chi2(1) = 9.5451 Pr = 0.002	40.9% (407)	52.3% (185)	Pearson chi2(1) = 13.7766 Pr = 0.000
Yes	60.8% (574)	46% (174)		59.6% (521)	50.9% (239)		59.1% (589)	47.7% (169)
Parental Awareness
No/no caregiver	14.6% (138)	80.2% (303)	Pearson chi2(1) = 5.4471 Pr = 0.020	15.9% (139)	83.6% (393)	Pearson chi2(1) = 0.0520 Pr = 0.820	15.2% (151)	81.9% (290)	Pearson chi2(1) = 1.6614 Pr = 0.197
Yes	85.4% (806)	80.2% (303)		84.1% (735)	83.6% (393)		84.8% (845)	81.9% (290)
Time Spent Per Week with Close Friends
No close friends or no time	42.3% (398)	35.8% (134)	Pearson chi2(1) = 4.5840 Pr = 0.032	43% (375)	35.9% (167)	Pearson chi2(1) = 6.3256 Pr = 0.012	43.1% (428)	34.3% (120)	Pearson chi2(1) = 8.3270 Pr = 0.004
See friends at least once a week	57.7% (544)	64.2% (240)		57% (497)	64.1% (298)		56.9% (565)	65.7% (230)
Neighborhood Cohesion
Low neighborhood cohesion	40.8% (385)	100% (378)	Pearson chi2(1) = 10.4260 Pr = 0.001	40.8% (357)	100% (470)	Pearson chi2(1) = 5.0852 Pr = 0.024	41.3% (411)	100% (354)	Pearson chi2(1) = 3.7260 Pr = 0.054
High neighborhood cohesion	59.2% (559)	49.5% (187)		59.2% (517)	52.8% (248)		58.7% (585)	52.8% (187)
Neighborhood Safety
Does not feel safe in neighborhood	2.4% (23)	100% (378)	Pearson chi2(1) = 5.8863 Pr = 0.015	2.2% (19)	100% (470)	Pearson chi2(1) = 7.4678 Pr = 0.006	2.2% (22)	100% (354)	Pearson chi2(1) = 14.9057 Pr = 0.000
Feel safe in neighborhood	97.6% (921)	95% (359)		97.8% (855)	95.1% (447)		97.8% (974)	93.5% (331)
* - p<0.05 ** - p<0.01 *** p<0.001

## Sheet: Table A4
Appendix Table 4. Crude and Adjusted Associations Between Agency and Sexual and Reproductive Health Communication
Kinshasa		Voice						Decision Making
		OR	95% CI	aOR	95% CI	ROR^	95% CI	OR	95% CI	aOR	95% CI
Talked about sexual relationships	(n=1,355)	2.7***	(1.8 - 4.0)	2.2***	(1.4 - 3.3)			1.6*	(1.1 - 2.4)	1.2	(0.8 - 1.8)
Talked about pregnancy	(n=1,352)a	2.3***	(1.6 - 3.3)	2.1***	(1.4 - 3.1)	2.06*	(1.2, 3.7)	1.9**	(1.3 - 2.8)	1.5	(1.0 - 2.2)
Talked about contraception	(n=1,294)	1.9**	(1.3 - 2.8)	1.6*	(1.1 - 2.5)			1.6*	(1.1 - 2.3)	1.3	(0.9 - 2.0)
Cuenca				Voice						Decision Making
		OR	95% CI	aOR	95% CI			OR	95% CI	aOR	95% CI
Talked about sexual relationships	(n=689)	1.8***	(1.3 - 2.4)	1.7**	(1.2 - 2.4)			1.5*	(1.1 - 2.0)	1.1	(0.8 - 1.6)
Talked about pregnancy	(n=689)	1.6**	(1.2 - 2.2)	1.6**	(1.1 - 2.3)			1.9***	(1.4 - 2.5)	1.5*	(1.1 - 2.1)
Talked about contraception	(n=670)	1.6**	(1.2 - 2.2)	1.8**	(1.2 - 2.6)			2.0***	(1.4 - 2.8)	1.6*	(1.1 - 2.3)
Shanghai				Voice						Decision Making
		OR	95% CI	aOR	95% CI			OR	95% CI	aOR	95% CI
Talked about sexual relationships	(n=1,322)	0.7*	(0.6 - 1.0)	0.9	(0.7 - 1.2)			1.2	(0.9 - 1.6)	1.2	(1.0 - 1.6)
Talked about pregnancy	(n=1,344)	1.0	(0.8 - 1.3)	1.2	(0.9 - 1.5)			1.3*	(1.0 - 1.6)	1.2	(1.0 - 1.6)
Talked about contraception	(n=1,350)	0.9	(0.7 - 1.2)	1.1	(0.8 - 1.4)			1.2	(0.9 - 1.5)	1.1	(0.9 - 1.5)
Covariates for all models: age, sex, education status, puberty, parental structure, caregiver migration, caregiver closeness, caregiver monitoring, time spent with friends, neighborhood cohesion and perceived neighborhood safety
^ - Ratio of Odds Ratios comparing strength of association between communication about pregnancy and voice among girls vs. boys
a - Interaction term for voice and sex significant (p=0.017) in multivariable analysis
* p<0.05 **p<0.01 ***<0.001
0.0174
0.017
1.161
1.2
3.662
3.7
